# Supplementary material for: Protein Kinase C Overexpression Suppresses Calcineurin-Associated Defects in Aspergillus nidulans and Is Involved in Mitochondrial Function
Source: PLoS One. 2014 Aug 25;9(8):e104792. doi: 10.1371/journal.pone.0104792 (PMC4143261; doi:10.1371/journal.pone.0104792)
Supplement: Table S1 — FetGOat analysis for genes with reduced mRNA accumulation in A. nidulans ΔcnaA (similar to the wild-type strain) when compared to the alcA::pkcA ΔcnaA strain. (XLSX) [file pone.0104792.s001.xlsx]

## Sheet: Plan1
Table S1 - FetGOat analysis for genes with reduced mRNA accumulation in A. nidulans ΔcnaA (similar to the wild-type strain) when compared to the alcA::pkcA ΔcnaA strain
GO term	description	p-value	FDR	node type	sP	rP	sN	rN	genes enriched
GO:0042375	quinone cofactor metabolic process	0.000994812	0.0231733	nonTerminalNode	6	3	565	2924	AN1999,AN10340,AN4569,AN1743,AN4757,AN3738,
GO:0030705	cytoskeleton-dependent intracellular transport	9.0314e-07	0.000107646	nonTerminalNode	12	5	559	2922	AN1953,AN8669,AN6125,AN8862,AN0651,AN3437,AN4664,AN7547,AN2862,AN1182,AN1475,AN0118,
GO:0006122	mitochondrial electron transport, ubiquinol to cytochrome c	0.000111577	0.00433183	terminalNode	6	1	565	2926	AN8273,AN5597,AN3922,AN0357,AN4388,AN2306,
GO:0033036	macromolecule localization	0.00185005	0.0377638	nonTerminalNode	61	203	510	2724	AN2431,AN7029,AN6348,AN10610,AN8229,AN7741,AN1059,AN0843,AN6510,AN1892,AN5693,AN6738,AN5991,AN1105,AN4053,AN11136,AN3413,AN6248,AN4951,AN0747,AN3706,AN4564,AN0559,AN7687,AN6523,AN6306,AN7721,AN8787,AN11226,AN2120,AN7016,AN4412,AN6702,AN3919,AN2222,AN0429,AN8059,AN5221,AN12272,AN6006,AN4043,AN4499,AN10067,AN10594,AN6089,AN8795,AN1064,AN12408,AN8863,AN3012,AN0944,AN6279,AN0651,AN9528,AN10637,AN6865…
GO:0055114	oxidation-reduction process	5.10503e-05	0.00224347	nonTerminalNode	32	67	539	2860	AN4753,AN2999,AN2295,AN1743,AN2916,AN6246,AN8118,AN5525,AN3894,AN6297,AN4388,AN3034,AN6904,AN1003,AN7609,AN4864,AN3131,AN3738,AN4064,AN0357,AN2057,AN8275,AN2306,AN8273,AN5597,AN3922,AN9400,AN4525,AN8707,AN6593,AN2332,AN8793,
GO:0042773	ATP synthesis coupled electron transport	2.98669e-05	0.00144235	nonTerminalNode	9	4	562	2923	AN4525,AN0357,AN2916,AN8118,AN2306,AN8273,AN5597,AN3922,AN4388,
GO:0071840	cellular component organization or biogenesis	4.6833e-07	6.8825e-05	nonTerminalNode	205	749	366	2178	AN4753,AN4863,AN1334,AN8870,AN4388,AN0943,AN8860,AN10243,AN8851,AN10178,AN3167,AN10535,AN4908,AN10610,AN4633,AN8846,AN3131,AN8229,AN8698,AN0843,AN6510,AN0411,AN10879,AN8702,AN5802,AN0822,AN0753,AN5991,AN10955,AN1859,AN5960,AN4615,AN3080,AN0309,AN8856,AN4307,AN3941,AN11136,AN8807,AN6033,AN6093,AN8138,AN1710,AN7424,AN6248,AN8865,AN7296,AN10413,AN0316,AN2862,AN4564,AN0559,AN8170,AN5866,AN7687,AN6523…
GO:0046907	intracellular transport	2.28587e-07	4.11457e-05	nonTerminalNode	91	251	480	2676	AN4863,AN1334,AN2431,AN7029,AN6348,AN10313,AN10610,AN4250,AN7741,AN1059,AN0843,AN6510,AN0411,AN4416,AN1892,AN5693,AN6738,AN5991,AN4664,AN0118,AN6125,AN3080,AN1105,AN4053,AN1297,AN11136,AN0229,AN6033,AN3413,AN6248,AN4951,AN0747,AN2862,AN3706,AN0559,AN7687,AN1182,AN6306,AN4463,AN7721,AN8787,AN11226,AN2120,AN7016,AN8862,AN6702,AN7547,AN3919,AN2222,AN1177,AN0429,AN8059,AN3026,AN3437,AN12272,AN6006,AN…
GO:0006626	protein targeting to mitochondrion	9.24234e-07	0.000107646	nonTerminalNode	17	14	554	2913	AN1892,AN0559,AN9528,AN5693,AN6248,AN7687,AN0429,AN1281,AN11136,AN8059,AN6510,AN0747,AN10067,AN6348,AN6089,AN1105,AN6306,
GO:0032543	mitochondrial translation	0.000788548	0.0208177	terminalNode	10	11	561	2916	AN1710,AN10535,AN7361,AN1709,AN4708,AN8832,AN6253,AN6526,AN3832,AN1084,
GO:0051656	establishment of organelle localization	2.15376e-05	0.00133623	nonTerminalNode	23	36	548	2891	AN6865,AN6125,AN8862,AN0411,AN4499,AN6978,AN2862,AN2431,AN3589,AN1953,AN6523,AN8669,AN6197,AN0651,AN10618,AN6323,AN3437,AN4664,AN5221,AN1182,AN6033,AN1475,AN0118,
GO:0006605	protein targeting	0.0009376	0.0231733	nonTerminalNode	36	97	535	2830	AN7721,AN2120,AN2431,AN7029,AN0429,AN8059,AN6348,AN10610,AN4043,AN6006,AN6510,AN4499,AN10067,AN6089,AN1892,AN5693,AN6738,AN5991,AN1064,AN12408,AN8863,AN1105,AN3012,AN4053,AN11136,AN0651,AN9528,AN6248,AN6865,AN1281,AN0747,AN0559,AN7687,AN4589,AN0906,AN6306,
GO:0008535	respiratory chain complex IV assembly	0.000384606	0.0122786	nonTerminalNode	6	2	565	2925	AN4753,AN10178,AN4863,AN4307,AN11175,AN6593,
GO:0033108	mitochondrial respiratory chain complex assembly	6.04874e-07	7.98433e-05	nonTerminalNode	10	2	561	2925	AN4753,AN10622,AN8766,AN10178,AN4863,AN4307,AN0309,AN11175,AN6593,AN4388,
GO:0072384	organelle transport along microtubule	3.98969e-06	0.000376171	nonTerminalNode	11	5	560	2922	AN1953,AN8669,AN6125,AN0651,AN3437,AN4664,AN7547,AN2862,AN1182,AN1475,AN0118,
GO:0034613	cellular protein localization	0.000987537	0.0231733	nonTerminalNode	46	136	525	2791	AN7721,AN11226,AN2120,AN7016,AN6702,AN2222,AN2431,AN7029,AN0429,AN8059,AN5221,AN6348,AN10610,AN6006,AN4043,AN8229,AN7741,AN6510,AN4499,AN10067,AN6089,AN1892,AN5693,AN6738,AN8795,AN5991,AN1064,AN12408,AN8863,AN3012,AN1105,AN4053,AN11136,AN0651,AN9528,AN6248,AN6865,AN1281,AN4951,AN0747,AN0559,AN7687,AN4589,AN0906,AN8672,AN6306,
GO:0006996	organelle organization	9.05792e-08	2.5621e-05	nonTerminalNode	133	414	438	2513	AN4753,AN4863,AN1334,AN4388,AN0943,AN10178,AN10535,AN4908,AN10610,AN4633,AN3131,AN8229,AN8698,AN6510,AN0411,AN0753,AN5991,AN10955,AN1859,AN5960,AN3080,AN0309,AN8856,AN4307,AN3941,AN11136,AN8807,AN6033,AN1710,AN7424,AN6248,AN8865,AN7296,AN0316,AN2862,AN4564,AN0559,AN8170,AN5866,AN7687,AN6523,AN1709,AN3806,AN1182,AN3758,AN0346,AN7742,AN1230,AN6867,AN8862,AN2526,AN7609,AN6054,AN3026,AN3437,AN6253,AN…
GO:0007005	mitochondrion organization	1.39597e-20	2.76401e-17	nonTerminalNode	62	55	509	2872	AN4753,AN1348,AN4863,AN0346,AN7742,AN1230,AN6867,AN8862,AN10622,AN3843,AN5525,AN0309,AN3832,AN4388,AN2526,AN1105,AN0943,AN1479,AN7609,AN4307,AN0429,AN11136,AN6054,AN8059,AN8766,AN8832,AN10178,AN0686,AN6253,AN6348,AN11175,AN6526,AN1084,AN10535,AN1710,AN4908,AN9528,AN6248,AN7361,AN4633,AN11303,AN3131,AN1281,AN8229,AN6510,AN6897,AN10067,AN0747,AN6089,AN1892,AN0559,AN5693,AN5132,AN7687,AN1876,AN1709,…
GO:0030473	nuclear migration along microtubule	7.15779e-05	0.00289233	terminalNode	9	5	562	2922	AN0651,AN3437,AN4664,AN2862,AN1953,AN1182,AN1475,AN8669,AN6125,
GO:0007018	microtubule-based movement	9.64836e-06	0.00079599	nonTerminalNode	11	6	560	2921	AN1953,AN8669,AN6125,AN0651,AN3437,AN4664,AN7547,AN2862,AN1182,AN1475,AN0118,
GO:0009060	aerobic respiration	4.64248e-12	4.59605e-09	nonTerminalNode	30	21	541	2906	AN4753,AN2999,AN2295,AN3131,AN4064,AN3738,AN1743,AN2057,AN2916,AN8275,AN6246,AN2306,AN8273,AN5525,AN5597,AN3894,AN6297,AN3922,AN4388,AN3034,AN6904,AN4525,AN9400,AN1003,AN7609,AN8707,AN6593,AN2332,AN4864,AN8793,
GO:0051647	nucleus localization	1.19748e-05	0.000817593	nonTerminalNode	13	10	558	2917	AN3589,AN1953,AN8669,AN6125,AN6197,AN0651,AN3437,AN6323,AN4664,AN2862,AN1182,AN1475,AN0118,
GO:0008104	protein localization	0.00177355	0.0370337	nonTerminalNode	50	157	521	2770	AN7721,AN11226,AN2120,AN7016,AN6702,AN2222,AN2431,AN7029,AN0429,AN8059,AN5221,AN6348,AN10610,AN6006,AN4043,AN8229,AN7741,AN6510,AN4499,AN10067,AN10594,AN6089,AN1892,AN5693,AN6738,AN8795,AN5991,AN1064,AN12408,AN8863,AN3012,AN1105,AN4053,AN11136,AN0651,AN9528,AN6248,AN10637,AN6865,AN1281,AN4951,AN0747,AN4564,AN0559,AN7687,AN4589,AN6523,AN0906,AN8672,AN6306,
GO:0033617	mitochondrial respiratory chain complex IV assembly	0.000384606	0.0122786	terminalNode	6	2	565	2925	AN4753,AN10178,AN4863,AN4307,AN11175,AN6593,
GO:0051648	vesicle localization	0.00179557	0.0370337	terminalNode	5	2	566	2925	AN7547,AN8862,AN0411,AN6033,AN0118,
GO:0072655	establishment of protein localization in mitochondrion	4.86642e-07	6.8825e-05	nonTerminalNode	18	15	553	2912	AN9528,AN6248,AN1281,AN8229,AN6510,AN0747,AN10067,AN6089,AN1105,AN0559,AN1892,AN5693,AN7687,AN0429,AN11136,AN8059,AN6348,AN6306,
GO:0022900	electron transport chain	2.98669e-05	0.00144235	nonTerminalNode	9	4	562	2923	AN4525,AN0357,AN2916,AN8118,AN2306,AN8273,AN5597,AN3922,AN4388,
GO:0006744	ubiquinone biosynthetic process	0.000994812	0.0231733	terminalNode	6	3	565	2924	AN1999,AN10340,AN4569,AN1743,AN4757,AN3738,
GO:0051179	localization	0.000101232	0.00400877	nonTerminalNode	152	570	419	2357	AN4863,AN1334,AN8279,AN0943,AN6197,AN8851,AN10178,AN10313,AN10610,AN8229,AN7741,AN0843,AN1059,AN6510,AN0411,AN6107,AN4416,AN2794,AN5991,AN6125,AN3080,AN4053,AN1297,AN6118,AN11136,AN0229,AN6323,AN6033,AN3799,AN6248,AN2982,AN10413,AN2862,AN4564,AN2287,AN0559,AN7687,AN6523,AN1182,AN4463,AN0346,AN2120,AN8647,AN8862,AN4412,AN7547,AN0660,AN3026,AN3437,AN0686,AN5221,AN11104,AN4719,AN6006,AN4043,AN9298,A…
GO:0006119	oxidative phosphorylation	0.000518814	0.0153321	nonTerminalNode	12	15	559	2912	AN4525,AN0943,AN11303,AN6287,AN0357,AN2916,AN2306,AN8118,AN8273,AN5597,AN3922,AN4388,
GO:0031109	microtubule polymerization or depolymerization	0.00214544	0.0433467	terminalNode	6	4	565	2923	AN4513,AN5521,AN0316,AN2862,AN1182,AN1475,
GO:0071841	cellular component organization or biogenesis at cellular level	1.49401e-07	2.95813e-05	nonTerminalNode	192	677	379	2250	AN4753,AN4863,AN1334,AN8870,AN4388,AN0943,AN8860,AN10243,AN8851,AN10178,AN3167,AN10535,AN4908,AN10610,AN4633,AN8846,AN3131,AN8229,AN8698,AN0843,AN6510,AN0411,AN10879,AN8702,AN0822,AN0753,AN5991,AN10955,AN1859,AN5960,AN4615,AN3080,AN0309,AN8856,AN4307,AN3941,AN11136,AN8807,AN6033,AN8138,AN1710,AN7424,AN6248,AN8865,AN7296,AN10413,AN0316,AN2862,AN4564,AN0559,AN8170,AN5866,AN7687,AN6523,AN1709,AN3806…
GO:0007006	mitochondrial membrane organization	2.93266e-06	0.000322593	nonTerminalNode	13	8	558	2919	AN0559,AN0943,AN9528,AN7687,AN11303,AN0429,AN8229,AN11136,AN8059,AN3843,AN0686,AN1105,AN6306,
GO:0006839	mitochondrial transport	6.64291e-08	2.19216e-05	nonTerminalNode	22	20	549	2907	AN9528,AN6248,AN4250,AN1281,AN4064,AN1059,AN6510,AN0747,AN10067,AN3461,AN6089,AN1105,AN0559,AN1892,AN5693,AN7687,AN0429,AN11136,AN8059,AN6279,AN6348,AN6306,
GO:0006364	rRNA processing	0.00248249	0.0496498	terminalNode	35	100	536	2827	AN6374,AN4412,AN7458,AN5931,AN8870,AN8860,AN4065,AN8851,AN2147,AN3167,AN3794,AN7503,AN4460,AN0305,AN6561,AN0133,AN1367,AN10955,AN4777,AN5960,AN6334,AN0745,AN0310,AN10352,AN0695,AN8247,AN0475,AN0465,AN7424,AN0074,AN5875,AN1949,AN8183,AN5871,AN10618,
GO:0006743	ubiquinone metabolic process	0.000994812	0.0231733	nonTerminalNode	6	3	565	2924	AN1999,AN10340,AN4569,AN1743,AN4757,AN3738,
GO:0015980	energy derivation by oxidation of organic compounds	1.28385e-07	2.82446e-05	nonTerminalNode	32	46	539	2881	AN4753,AN2999,AN2295,AN1743,AN2916,AN6246,AN8118,AN5525,AN3894,AN6297,AN4388,AN3034,AN6904,AN1003,AN7609,AN4864,AN3131,AN3738,AN4064,AN0357,AN2057,AN8275,AN2306,AN8273,AN5597,AN3922,AN9400,AN4525,AN8707,AN6593,AN2332,AN8793,
GO:0042775	mitochondrial ATP synthesis coupled electron transport	2.98669e-05	0.00144235	nonTerminalNode	9	4	562	2923	AN4525,AN0357,AN2916,AN8118,AN2306,AN8273,AN5597,AN3922,AN4388,
GO:0006091	generation of precursor metabolites and energy	6.89692e-06	0.000620723	nonTerminalNode	44	98	527	2829	AN4753,AN6287,AN2916,AN6246,AN8118,AN6297,AN4388,AN3034,AN1624,AN0943,AN1003,AN7609,AN4864,AN3131,AN5629,AN0357,AN3922,AN9400,AN8707,AN6593,AN2332,AN3223,AN2999,AN0395,AN2295,AN1743,AN5525,AN3894,AN6904,AN5604,AN11303,AN4064,AN3738,AN2057,AN6077,AN8275,AN2306,AN0747,AN8273,AN5597,AN4525,AN1063,AN8689,AN8793,
GO:0006810	transport	0.000561663	0.0163543	nonTerminalNode	136	520	435	2407	AN4863,AN1334,AN8279,AN0943,AN8851,AN10178,AN10313,AN10610,AN7741,AN0843,AN1059,AN6510,AN0411,AN6107,AN4416,AN2794,AN5991,AN6125,AN3080,AN4053,AN1297,AN6118,AN11136,AN0229,AN6033,AN3799,AN6248,AN2982,AN10413,AN2862,AN2287,AN0559,AN7687,AN1182,AN4463,AN0346,AN2120,AN8647,AN8862,AN7547,AN0660,AN3026,AN3437,AN4719,AN6006,AN4043,AN9298,AN10067,AN10441,AN2094,AN1953,AN8710,AN8795,AN5195,AN4495,AN8863,…
GO:0017038	protein import	1.25992e-07	2.82446e-05	nonTerminalNode	29	38	542	2889	AN2120,AN8863,AN1105,AN2431,AN4053,AN7029,AN0429,AN11136,AN8059,AN6348,AN9528,AN10610,AN6248,AN6006,AN1281,AN6510,AN4499,AN10067,AN0747,AN6089,AN1892,AN0559,AN5693,AN7687,AN6738,AN0906,AN5991,AN1064,AN6306,
GO:0045426	quinone cofactor biosynthetic process	0.000994812	0.0231733	nonTerminalNode	6	3	565	2924	AN1999,AN10340,AN4569,AN1743,AN4757,AN3738,
GO:0022904	respiratory electron transport chain	2.98669e-05	0.00144235	nonTerminalNode	9	4	562	2923	AN4525,AN0357,AN2916,AN8118,AN2306,AN8273,AN5597,AN3922,AN4388,
GO:0000002	mitochondrial genome maintenance	6.74526e-05	0.00284162	terminalNode	13	13	558	2914	AN9528,AN5132,AN1348,AN1479,AN4633,AN7609,AN0346,AN7742,AN6054,AN6867,AN5525,AN6895,AN2526,
GO:0044085	cellular component biogenesis	0.00153237	0.0333417	nonTerminalNode	92	335	479	2592	AN4753,AN4863,AN10622,AN8870,AN4388,AN2431,AN0943,AN8860,AN4065,AN8766,AN8851,AN4842,AN10178,AN3167,AN10610,AN8846,AN4460,AN3131,AN8229,AN8698,AN0843,AN10879,AN8702,AN6738,AN0133,AN0822,AN10955,AN5816,AN6334,AN5960,AN6341,AN0745,AN3080,AN9090,AN6698,AN0309,AN8856,AN4307,AN10055,AN7424,AN0465,AN3413,AN1555,AN10413,AN0316,AN3706,AN1949,AN0559,AN8170,AN6523,AN3758,AN1230,AN6374,AN4412,AN7458,AN5931,…
GO:0071806	protein transmembrane transport	2.22705e-05	0.00133623	nonTerminalNode	13	11	558	2916	AN1892,AN0559,AN5693,AN6248,AN7721,AN7687,AN4589,AN1281,AN6510,AN10067,AN6348,AN1105,AN6089,
GO:0065002	intracellular protein transmembrane transport	2.22705e-05	0.00133623	nonTerminalNode	13	11	558	2916	AN1892,AN0559,AN5693,AN6248,AN7721,AN7687,AN4589,AN1281,AN6510,AN10067,AN6348,AN1105,AN6089,
GO:0016043	cellular component organization	2.7765e-05	0.00144235	nonTerminalNode	165	613	406	2314	AN4753,AN4863,AN1334,AN4388,AN0943,AN10243,AN8851,AN10178,AN10535,AN4908,AN10610,AN4633,AN3131,AN8229,AN8698,AN6510,AN0411,AN10879,AN8702,AN5802,AN0822,AN0753,AN5991,AN10955,AN1859,AN5960,AN4615,AN3080,AN0309,AN8856,AN4307,AN3941,AN11136,AN8807,AN6033,AN1710,AN7424,AN6248,AN8865,AN7296,AN10413,AN0316,AN2862,AN4564,AN0559,AN8170,AN5866,AN7687,AN6523,AN1709,AN3806,AN1182,AN3758,AN4463,AN0346,AN7742…
GO:0043623	cellular protein complex assembly	7.15684e-05	0.00289233	nonTerminalNode	25	46	546	2881	AN4753,AN4863,AN6341,AN1230,AN10622,AN3080,AN0309,AN4388,AN4307,AN8766,AN10178,AN11175,AN10610,AN3131,AN8229,AN0316,AN10879,AN8702,AN6089,AN0559,AN6738,AN6523,AN0906,AN6593,AN3758,
GO:0031684	heterotrimeric G-protein complex cycle	0.000703781	0.0199069	terminalNode	4	0	567	2927	AN2742,AN0651,AN0082,AN0081,
GO:0007007	inner mitochondrial membrane organization	2.98669e-05	0.00144235	nonTerminalNode	9	4	562	2923	AN0943,AN3843,AN0686,AN7687,AN11303,AN0429,AN11136,AN8059,AN6306,
GO:0071842	cellular component organization at cellular level	9.02798e-06	0.000777191	nonTerminalNode	146	514	425	2413	AN4753,AN4863,AN1334,AN4388,AN0943,AN10178,AN10535,AN4908,AN10610,AN4633,AN3131,AN8229,AN8698,AN6510,AN0411,AN10879,AN8702,AN0822,AN0753,AN5991,AN10955,AN1859,AN5960,AN3080,AN0309,AN8856,AN4307,AN3941,AN11136,AN8807,AN6033,AN1710,AN7424,AN6248,AN8865,AN7296,AN10413,AN0316,AN2862,AN4564,AN0559,AN8170,AN5866,AN7687,AN6523,AN1709,AN3806,AN1182,AN3758,AN0346,AN7742,AN1230,AN6867,AN8862,AN2526,AN7609,…
GO:0051641	cellular localization	6.37352e-08	2.19216e-05	nonTerminalNode	108	309	463	2618	AN4863,AN1334,AN2431,AN3589,AN7029,AN6197,AN6348,AN10313,AN10610,AN4250,AN8229,AN7741,AN1059,AN0843,AN6510,AN0411,AN4416,AN1892,AN5693,AN6738,AN5991,AN4664,AN0118,AN6341,AN6125,AN3080,AN1105,AN4053,AN1297,AN11136,AN0229,AN6323,AN6033,AN3413,AN6248,AN4951,AN10413,AN0747,AN2862,AN3706,AN0559,AN7687,AN6523,AN4724,AN1182,AN6306,AN4463,AN7721,AN8787,AN11226,AN2120,AN7016,AN8862,AN4412,AN6702,AN7547,AN…
GO:0006099	tricarboxylic acid cycle	0.000788548	0.0208177	terminalNode	10	11	561	2916	AN2999,AN1003,AN2295,AN8707,AN2332,AN2916,AN8275,AN5525,AN3894,AN8793,
GO:0006886	intracellular protein transport	0.000390684	0.0122786	nonTerminalNode	41	110	530	2817	AN7721,AN2120,AN7016,AN2222,AN2431,AN7029,AN0429,AN8059,AN6348,AN10610,AN4043,AN6006,AN7741,AN6510,AN4499,AN10067,AN6089,AN1892,AN5693,AN6738,AN8795,AN5991,AN1064,AN12408,AN8863,AN3012,AN1105,AN4053,AN11136,AN0651,AN9528,AN6248,AN6865,AN1281,AN0747,AN0559,AN7687,AN4589,AN0906,AN8672,AN6306,
GO:0045039	protein import into mitochondrial inner membrane	0.00179557	0.0370337	terminalNode	5	2	566	2925	AN0429,AN11136,AN8059,AN7687,AN6306,
GO:0070727	cellular macromolecule localization	0.000601074	0.0172482	nonTerminalNode	48	140	523	2787	AN7721,AN11226,AN2120,AN7016,AN4412,AN6702,AN2222,AN2431,AN7029,AN0429,AN8059,AN5221,AN6348,AN10610,AN6006,AN4043,AN8229,AN7741,AN6510,AN4499,AN10067,AN6089,AN1892,AN5693,AN6738,AN8795,AN5991,AN1064,AN12408,AN8863,AN3012,AN1105,AN4053,AN11136,AN0651,AN9528,AN6248,AN6865,AN1281,AN4951,AN0747,AN0559,AN7687,AN4589,AN6523,AN0906,AN8672,AN6306,
GO:0007097	nuclear migration	1.19748e-05	0.000817593	nonTerminalNode	13	10	558	2917	AN3589,AN1953,AN8669,AN6125,AN6197,AN0651,AN3437,AN6323,AN4664,AN2862,AN1182,AN1475,AN0118,
GO:0097034	mitochondrial respiratory chain complex IV biogenesis	0.000384606	0.0122786	nonTerminalNode	6	2	565	2925	AN4753,AN10178,AN4863,AN4307,AN11175,AN6593,
GO:0006084	acetyl-CoA metabolic process	0.000985957	0.0231733	nonTerminalNode	11	14	560	2913	AN2999,AN1003,AN2295,AN8707,AN2332,AN2916,AN6708,AN8275,AN5525,AN3894,AN8793,
GO:0051640	organelle localization	3.10216e-05	0.00146245	nonTerminalNode	26	46	545	2881	AN6125,AN8862,AN7547,AN2431,AN3589,AN8669,AN6197,AN0651,AN6323,AN3437,AN0686,AN5221,AN6033,AN6865,AN0411,AN4499,AN6978,AN2862,AN1953,AN6523,AN10618,AN4664,AN1182,AN1475,AN0922,AN0118,
GO:0046356	acetyl-CoA catabolic process	0.000788548	0.0208177	nonTerminalNode	10	11	561	2916	AN2999,AN1003,AN2295,AN8707,AN2332,AN2916,AN8275,AN5525,AN3894,AN8793,
GO:0070585	protein localization in mitochondrion	4.86642e-07	6.8825e-05	nonTerminalNode	18	15	553	2912	AN9528,AN6248,AN1281,AN8229,AN6510,AN0747,AN10067,AN6089,AN1105,AN0559,AN1892,AN5693,AN7687,AN0429,AN11136,AN8059,AN6348,AN6306,
GO:0015031	protein transport	0.000808894	0.0210738	nonTerminalNode	41	115	530	2812	AN7721,AN2120,AN7016,AN2222,AN2431,AN7029,AN0429,AN8059,AN6348,AN10610,AN4043,AN6006,AN7741,AN6510,AN4499,AN10067,AN6089,AN1892,AN5693,AN6738,AN8795,AN5991,AN1064,AN12408,AN8863,AN3012,AN1105,AN4053,AN11136,AN0651,AN9528,AN6248,AN6865,AN1281,AN0747,AN0559,AN7687,AN4589,AN0906,AN8672,AN6306,
GO:0030150	protein import into mitochondrial matrix	1.71605e-05	0.00113259	terminalNode	10	5	561	2922	AN6510,AN1892,AN0559,AN5693,AN6248,AN10067,AN7687,AN1281,AN6348,AN1105,
GO:0007017	microtubule-based process	2.82325e-05	0.00144235	nonTerminalNode	22	34	549	2893	AN4513,AN5521,AN6341,AN4182,AN6125,AN8862,AN0316,AN7547,AN2862,AN4564,AN1953,AN6523,AN8669,AN0651,AN3437,AN4664,AN5221,AN1182,AN1475,AN5618,AN0118,AN8783,
GO:0045184	establishment of protein localization	0.000945708	0.0231733	nonTerminalNode	42	120	529	2807	AN7721,AN2120,AN7016,AN2222,AN2431,AN7029,AN0429,AN8059,AN6348,AN10610,AN4043,AN6006,AN8229,AN7741,AN6510,AN4499,AN10067,AN6089,AN1892,AN5693,AN6738,AN8795,AN5991,AN1064,AN12408,AN8863,AN3012,AN1105,AN4053,AN11136,AN0651,AN9528,AN6248,AN6865,AN1281,AN0747,AN0559,AN7687,AN4589,AN0906,AN8672,AN6306,
GO:0040023	establishment of nucleus localization	1.19748e-05	0.000817593	nonTerminalNode	13	10	558	2917	AN3589,AN1953,AN8669,AN6125,AN6197,AN0651,AN3437,AN6323,AN4664,AN2862,AN1182,AN1475,AN0118,
GO:0051234	establishment of localization	0.000181566	0.0061983	nonTerminalNode	142	532	429	2395	AN4863,AN1334,AN8279,AN0943,AN6197,AN8851,AN10178,AN10313,AN10610,AN8229,AN7741,AN0843,AN1059,AN6510,AN0411,AN6107,AN4416,AN2794,AN5991,AN6125,AN3080,AN4053,AN1297,AN6118,AN11136,AN0229,AN6323,AN6033,AN3799,AN6248,AN2982,AN10413,AN2862,AN2287,AN0559,AN7687,AN6523,AN1182,AN4463,AN0346,AN2120,AN8647,AN8862,AN7547,AN0660,AN3026,AN3437,AN5221,AN4719,AN6006,AN4043,AN9298,AN10067,AN10441,AN2094,AN1953,…
GO:0010970	microtubule-based transport	3.98969e-06	0.000376171	nonTerminalNode	11	5	560	2922	AN1953,AN8669,AN6125,AN0651,AN3437,AN4664,AN7547,AN2862,AN1182,AN1475,AN0118,
GO:0051649	establishment of localization in cell	3.22853e-08	1.59812e-05	nonTerminalNode	99	269	472	2658	AN4863,AN1334,AN2431,AN3589,AN7029,AN6197,AN6348,AN10313,AN10610,AN4250,AN7741,AN1059,AN0843,AN6510,AN0411,AN4416,AN1892,AN5693,AN6738,AN5991,AN4664,AN0118,AN6125,AN3080,AN1105,AN4053,AN1297,AN11136,AN0229,AN6323,AN6033,AN3413,AN6248,AN4951,AN10413,AN0747,AN2862,AN3706,AN0559,AN7687,AN6523,AN4724,AN1182,AN6306,AN4463,AN7721,AN8787,AN11226,AN2120,AN7016,AN8862,AN6702,AN7547,AN3919,AN2222,AN1177,AN…
GO:0045333	cellular respiration	9.65292e-12	6.37093e-09	nonTerminalNode	32	26	539	2901	AN4753,AN2999,AN2295,AN3131,AN4064,AN3738,AN1743,AN2057,AN0357,AN2916,AN8275,AN6246,AN8118,AN2306,AN8273,AN5525,AN5597,AN3894,AN6297,AN3922,AN4388,AN3034,AN6904,AN4525,AN9400,AN1003,AN7609,AN8707,AN6593,AN2332,AN4864,AN8793,
