# Supplementary material for: Protein Kinase C Overexpression Suppresses Calcineurin-Associated Defects in Aspergillus nidulans and Is Involved in Mitochondrial Function
Source: PLoS One. 2014 Aug 25;9(8):e104792. doi: 10.1371/journal.pone.0104792 (PMC4143261; doi:10.1371/journal.pone.0104792)
Supplement: Table S2 — FetGOat analysis for genes with reduced mRNA accumulation in A. nidulans alcA::pkcA ΔcnaA (similar to the wild-type strain) when compared to the ΔcnaA strain. (XLSX) [file pone.0104792.s002.xlsx]

## Sheet: Plan1
Table S2 - FetGOat analysis for genes with reduced mRNA accumulation in A. nidulans alcA::pkcA ΔcnaA (similar to the wild-type strain) when compared to the ΔcnaA strain
GO term	description	p-value	FDR	node type	sP	rP	sN	rN	genes enriched
GO:0031968	organelle outer membrane	0.00899605	0.0470563	nonTerminalNode	15	34	556	2893	AN9528,AN6867,AN6510,AN6897,AN1165,AN10249,AN1105,AN4553,AN0559,AN6366,AN7687,AN7146,AN3927,AN4402,AN10396,
GO:0031428	box C/D snoRNP complex	0.00306207	0.0199664	terminalNode	4	1	567	2926	AN4456,AN10352,AN0745,AN3167,
GO:0000922	spindle pole	0.00370908	0.0232305	nonTerminalNode	15	30	556	2897	AN5521,AN4182,AN1190,AN8751,AN2862,AN4417,AN1238,AN0822,AN1324,AN6197,AN3437,AN5221,AN1182,AN1475,AN5618,
GO:0030529	ribonucleoprotein complex	5.4641e-10	7.88154e-09	nonTerminalNode	87	201	484	2726	AN10315,AN4182,AN5148,AN0116,AN8870,AN6171,AN1636,AN8851,AN5164,AN3167,AN5741,AN4460,AN0843,AN2980,AN8225,AN8800,AN0133,AN6146,AN0753,AN6564,AN8857,AN9469,AN6334,AN5960,AN1348,AN4611,AN0745,AN9090,AN6698,AN8073,AN4434,AN11568,AN10055,AN1095,AN0465,AN0776,AN3413,AN6302,AN10010,AN2268,AN1949,AN4456,AN4730,AN4613,AN7449,AN5199,AN5014,AN7458,AN6297,AN2147,AN3794,AN0247,AN4043,AN6842,AN0305,AN0142,AN7…
GO:0016021	integral to membrane	0.00473612	0.0274926	nonTerminalNode	38	117	533	2810	AN4753,AN11226,AN2120,AN1230,AN9109,AN10112,AN2431,AN10439,AN8766,AN4428,AN4131,AN4328,AN7603,AN2052,AN1190,AN4499,AN6107,AN6738,AN6593,AN1064,AN3042,AN5011,AN1105,AN4053,AN4307,AN3927,AN9528,AN2982,AN1775,AN1721,AN0559,AN4417,AN1238,AN7687,AN0906,AN10639,AN4402,AN3454,
GO:0043226	organelle	2.57426e-20	1.11395e-18	nonTerminalNode	419	1549	152	1378	AN5148,AN8118,AN0205,AN9109,AN4388,AN8860,AN8851,AN10313,AN10610,AN3131,AN7741,AN1059,AN6510,AN2980,AN10879,AN8702,AN4553,AN8225,AN0822,AN5991,AN10955,AN1859,AN6933,AN8857,AN4615,AN1743,AN6708,AN10340,AN1297,AN6118,AN6033,AN0258,AN0776,AN6248,AN8865,AN10983,AN1775,AN0316,AN2964,AN3583,AN5008,AN4525,AN0559,AN2432,AN7687,AN6523,AN1709,AN1182,AN3758,AN10395,AN4613,AN6867,AN8862,AN7547,AN2526,AN7609,…
GO:0031975	envelope	3.53776e-21	1.87108e-19	nonTerminalNode	95	134	476	2793	AN4753,AN4863,AN2120,AN1230,AN6287,AN1999,AN6867,AN10622,AN2916,AN6246,AN8118,AN9109,AN6297,AN0870,AN4388,AN2431,AN10112,AN0943,AN1915,AN7029,AN0429,AN8059,AN4683,AN8766,AN4842,AN0686,AN10178,AN6348,AN5588,AN0889,AN3131,AN2052,AN8229,AN2103,AN6510,AN0896,AN1190,AN0357,AN4499,AN10067,AN10879,AN3922,AN4553,AN1892,AN5693,AN6738,AN6593,AN7752,AN5122,AN1064,AN2332,AN5816,AN10396,AN3042,AN4757,AN3843,A…
GO:0031970	organelle envelope lumen	0.000273094	0.00220326	nonTerminalNode	13	16	558	2911	AN4863,AN0429,AN3853,AN11136,AN2103,AN10983,AN10622,AN5122,AN10178,AN5816,AN0309,AN10879,AN6306,
GO:0005743	mitochondrial inner membrane	1.1164e-15	2.79688e-14	nonTerminalNode	51	51	520	2876	AN4753,AN4757,AN1230,AN6287,AN1999,AN3843,AN2916,AN6246,AN8118,AN6297,AN4388,AN0943,AN1915,AN2185,AN7029,AN4307,AN0429,AN8059,AN4842,AN0686,AN6348,AN5588,AN6248,AN0889,AN3131,AN11303,AN1281,AN8229,AN2052,AN4064,AN3738,AN10983,AN0896,AN4569,AN6897,AN0357,AN2306,AN10067,AN8273,AN5597,AN3922,AN4525,AN1892,AN3920,AN5693,AN4708,AN6593,AN7469,AN7752,AN2332,AN5816,
GO:0005575	cellular_component	1.0801e-13	2.0565e-12	nonTerminalNode	485	2067	86	860	AN5148,AN8118,AN0205,AN9109,AN8860,AN8851,AN10313,AN6510,AN2980,AN10879,AN8702,AN5991,AN2243,AN1859,AN4615,AN1743,AN8073,AN10340,AN1297,AN6118,AN6033,AN0776,AN6248,AN2982,AN8865,AN10983,AN0316,AN2964,AN4525,AN0559,AN2432,AN6523,AN1709,AN2742,AN2526,AN7609,AN3026,AN3437,AN2147,AN4963,AN5221,AN6526,AN6006,AN9298,AN9400,AN2094,AN4555,AN8710,AN8795,AN5122,AN8213,AN6252,AN1984,AN1466,AN4495,AN6843,AN5…
GO:0005739	mitochondrion	2.07421e-27	4.93661e-25	nonTerminalNode	198	421	373	2506	AN4753,AN4863,AN5148,AN2916,AN8118,AN8279,AN4388,AN3034,AN8755,AN0943,AN10178,AN10535,AN3131,AN8229,AN1059,AN6510,AN10879,AN4553,AN8225,AN6564,AN6933,AN4615,AN1743,AN6708,AN0309,AN10340,AN4434,AN4307,AN11136,AN0258,AN1710,AN6248,AN6302,AN4255,AN10983,AN4569,AN2964,AN4525,AN0559,AN2432,AN7687,AN1709,AN3758,AN10395,AN4730,AN5732,AN7144,AN4613,AN0346,AN7742,AN8762,AN1230,AN6867,AN6246,AN2526,AN1003,…
GO:0070013	intracellular organelle lumen	1.93684e-07	2.30484e-06	nonTerminalNode	119	362	452	2565	AN10315,AN8837,AN5148,AN7015,AN0116,AN6171,AN3034,AN8755,AN2431,AN4723,AN1636,AN4065,AN8851,AN5164,AN3167,AN5741,AN4460,AN8855,AN10237,AN8225,AN8707,AN6146,AN10955,AN6564,AN1859,AN5521,AN6334,AN9469,AN1348,AN4611,AN0745,AN1743,AN6708,AN6698,AN1986,AN4434,AN11568,AN10055,AN1095,AN7424,AN6248,AN6302,AN7296,AN2268,AN0747,AN2964,AN1949,AN2432,AN4456,AN1494,AN3806,AN6895,AN8787,AN7449,AN4613,AN10173,A…
GO:0005763	mitochondrial small ribosomal subunit	9.13976e-08	1.14488e-06	terminalNode	12	3	559	2924	AN3173,AN4434,AN5148,AN10161,AN0142,AN7701,AN5164,AN7449,AN4613,AN4611,AN6564,AN5203,
GO:0032991	macromolecular complex	4.01286e-12	7.34662e-11	nonTerminalNode	224	726	347	2201	AN3728,AN1334,AN5148,AN2916,AN8118,AN8870,AN9109,AN4388,AN0943,AN8851,AN3167,AN4908,AN7741,AN8698,AN0843,AN6510,AN0411,AN2980,AN8702,AN8225,AN8800,AN0753,AN2243,AN6564,AN1859,AN8857,AN5960,AN6708,AN3080,AN8073,AN1752,AN4434,AN4053,AN11136,AN6323,AN6033,AN0776,AN6248,AN6302,AN8865,AN1775,AN0316,AN2862,AN2964,AN4564,AN0559,AN4525,AN4456,AN1494,AN7687,AN6523,AN0081,AN1182,AN3806,AN4730,AN4463,AN2742…
GO:0005623	cell	6.76325e-14	1.34138e-12	nonTerminalNode	485	2063	86	864	AN5148,AN8118,AN0205,AN9109,AN8860,AN8851,AN10313,AN6510,AN2980,AN10879,AN8702,AN5991,AN2243,AN1859,AN4615,AN1743,AN8073,AN10340,AN1297,AN6118,AN6033,AN0776,AN6248,AN2982,AN8865,AN10983,AN0316,AN2964,AN0559,AN4525,AN2432,AN6523,AN1709,AN2742,AN2526,AN7609,AN3026,AN3437,AN2147,AN4963,AN5221,AN6526,AN6006,AN9298,AN9400,AN2094,AN4555,AN8710,AN8795,AN5122,AN8213,AN6252,AN1984,AN1466,AN4495,AN6843,AN5…
GO:0048475	coated membrane	0.0073014	0.0394939	nonTerminalNode	9	14	562	2913	AN1177,AN4463,AN7741,AN3026,AN8795,AN0411,AN3080,AN6033,AN0922,
GO:0005761	mitochondrial ribosome	2.85027e-23	2.26122e-21	nonTerminalNode	34	4	537	2923	AN5741,AN9469,AN10315,AN6302,AN1348,AN10922,AN7449,AN4613,AN4611,AN6376,AN3458,AN6842,AN2268,AN6843,AN5148,AN0142,AN0116,AN6297,AN6904,AN3173,AN4434,AN10161,AN8225,AN1636,AN11568,AN3595,AN6146,AN1770,AN7701,AN5164,AN6564,AN1095,AN4652,AN5203,
GO:0030286	dynein complex	0.00179557	0.012569	terminalNode	5	2	566	2925	AN1333,AN1953,AN4664,AN8669,AN0118,
GO:0043227	membrane-bounded organelle	6.91968e-16	1.82987e-14	nonTerminalNode	383	1431	188	1496	AN5148,AN8118,AN0205,AN9109,AN4388,AN8860,AN8851,AN10313,AN10610,AN3131,AN7741,AN1059,AN6510,AN10879,AN8702,AN4553,AN8225,AN5991,AN10955,AN1859,AN6933,AN8857,AN4615,AN1743,AN6708,AN10340,AN1297,AN6118,AN6033,AN0258,AN6248,AN8865,AN10983,AN1775,AN2964,AN3583,AN5008,AN4525,AN0559,AN2432,AN7687,AN1709,AN3758,AN10395,AN4613,AN8862,AN6867,AN7547,AN2526,AN7609,AN3026,AN3437,AN2147,AN5221,AN6526,AN6006,…
GO:0032040	small-subunit processome	3.98708e-05	0.00037957	terminalNode	16	19	555	2908	AN3413,AN5960,AN4460,AN0745,AN0305,AN10352,AN7458,AN6171,AN5875,AN4916,AN4456,AN8183,AN0475,AN2147,AN3167,AN3794,
GO:0005746	mitochondrial respiratory chain	9.64836e-06	0.000104378	nonTerminalNode	11	6	560	2921	AN4525,AN0357,AN2332,AN2916,AN6246,AN2306,AN8118,AN8273,AN5597,AN3922,AN4388,
GO:0031306	intrinsic to mitochondrial outer membrane	0.00414719	0.0246758	nonTerminalNode	5	3	566	2924	AN3927,AN0559,AN4402,AN7687,AN1105,
GO:0030120	vesicle coat	0.0073014	0.0394939	terminalNode	9	14	562	2913	AN1177,AN4463,AN7741,AN0411,AN3026,AN8795,AN3080,AN6033,AN0922,
GO:0031974	membrane-enclosed lumen	1.36099e-09	1.90538e-08	nonTerminalNode	132	378	439	2549	AN10315,AN4863,AN8837,AN10622,AN5148,AN7015,AN0116,AN6171,AN3034,AN8755,AN2431,AN4723,AN1636,AN4065,AN8851,AN5164,AN10178,AN3167,AN5741,AN4460,AN8855,AN10879,AN10237,AN8225,AN8707,AN6146,AN10955,AN5816,AN6564,AN1859,AN5521,AN9469,AN6334,AN1348,AN4611,AN0745,AN1743,AN6708,AN0309,AN6698,AN1986,AN4434,AN11568,AN11136,AN10055,AN1095,AN7424,AN6248,AN6302,AN7296,AN2268,AN10983,AN0747,AN2964,AN1949,AN24…
GO:0005856	cytoskeleton	3.78976e-05	0.000368148	nonTerminalNode	36	79	535	2848	AN4513,AN5521,AN6341,AN4182,AN8862,AN7547,AN1333,AN2222,AN3589,AN8669,AN1462,AN6197,AN6323,AN3437,AN4963,AN5221,AN11104,AN5618,AN8698,AN8751,AN1190,AN0316,AN2862,AN4417,AN1238,AN1953,AN0106,AN6523,AN0822,AN8182,AN1324,AN4664,AN5022,AN1182,AN1475,AN0118,
GO:0043231	intracellular membrane-bounded organelle	6.91968e-16	1.82987e-14	nonTerminalNode	383	1431	188	1496	AN5148,AN8118,AN0205,AN9109,AN4388,AN8860,AN8851,AN10313,AN10610,AN3131,AN7741,AN1059,AN6510,AN10879,AN8702,AN4553,AN8225,AN5991,AN10955,AN1859,AN6933,AN8857,AN4615,AN1743,AN6708,AN10340,AN1297,AN6118,AN6033,AN0258,AN6248,AN8865,AN10983,AN1775,AN2964,AN3583,AN5008,AN0559,AN4525,AN2432,AN7687,AN1709,AN3758,AN10395,AN4613,AN8862,AN6867,AN7547,AN2526,AN7609,AN3026,AN3437,AN2147,AN5221,AN6526,AN6006,…
GO:0030684	preribosome	2.26891e-05	0.000225	nonTerminalNode	34	70	537	2857	AN6334,AN5960,AN0745,AN10352,AN7458,AN8073,AN6698,AN8870,AN6171,AN8247,AN0944,AN0475,AN10055,AN2147,AN8851,AN3167,AN3794,AN0247,AN0465,AN3413,AN4460,AN0843,AN0305,AN0074,AN6200,AN6561,AN5875,AN4916,AN1949,AN4456,AN0133,AN8183,AN1367,AN10618,
GO:0044464	cell part	6.76325e-14	1.34138e-12	nonTerminalNode	485	2063	86	864	AN5148,AN8118,AN0205,AN9109,AN8860,AN8851,AN10313,AN6510,AN2980,AN10879,AN8702,AN5991,AN2243,AN1859,AN4615,AN1743,AN8073,AN10340,AN1297,AN6118,AN6033,AN0776,AN6248,AN2982,AN8865,AN10983,AN0316,AN2964,AN0559,AN4525,AN2432,AN6523,AN1709,AN2742,AN2526,AN7609,AN3026,AN3437,AN2147,AN4963,AN5221,AN6526,AN6006,AN9298,AN9400,AN2094,AN4555,AN8710,AN8795,AN5122,AN8213,AN6252,AN1984,AN1466,AN4495,AN6843,AN5…
GO:0005819	spindle	0.00160509	0.0115761	nonTerminalNode	17	33	554	2894	AN4513,AN5521,AN4182,AN1190,AN8751,AN7547,AN2862,AN4417,AN1238,AN0822,AN1324,AN6197,AN3437,AN5221,AN1182,AN1475,AN5618,
GO:0005816	spindle pole body	0.00370908	0.0232305	terminalNode	15	30	556	2897	AN5521,AN4182,AN8751,AN1190,AN2862,AN4417,AN1238,AN0822,AN6197,AN1324,AN3437,AN5221,AN1182,AN1475,AN5618,
GO:0005730	nucleolus	0.00064116	0.00484432	nonTerminalNode	38	102	533	2825	AN10173,AN4412,AN7458,AN6171,AN4065,AN2147,AN8851,AN3167,AN3794,AN7503,AN0247,AN4460,AN10970,AN0305,AN8855,AN6561,AN3451,AN1367,AN10955,AN6334,AN0745,AN0310,AN10352,AN6698,AN8247,AN8849,AN5177,AN0475,AN10055,AN3944,AN7424,AN0074,AN5875,AN1949,AN4456,AN8183,AN5871,AN10618,
GO:0015935	small ribosomal subunit	0.00038596	0.00301176	nonTerminalNode	16	25	555	2902	AN0465,AN3413,AN7449,AN4613,AN4611,AN0843,AN5148,AN0142,AN3173,AN4434,AN10161,AN4777,AN7701,AN5164,AN6564,AN5203,
GO:0005742	mitochondrial outer membrane translocase complex	0.00306207	0.0199664	terminalNode	4	1	567	2926	AN6510,AN0559,AN1105,AN7687,
GO:0005759	mitochondrial matrix	6.59567e-20	2.61628e-18	nonTerminalNode	56	45	515	2882	AN9469,AN2999,AN10315,AN1348,AN7449,AN4613,AN4611,AN7742,AN8837,AN6843,AN1743,AN5148,AN6708,AN0116,AN5525,AN6297,AN2526,AN1986,AN3034,AN6904,AN8755,AN4434,AN4723,AN1003,AN1636,AN7609,AN11568,AN3595,AN6054,AN1770,AN5164,AN1095,AN5203,AN4652,AN5741,AN6248,AN6302,AN10922,AN6376,AN3458,AN6842,AN2268,AN0142,AN0747,AN2964,AN6089,AN8770,AN3173,AN2432,AN10237,AN8225,AN10161,AN8707,AN6146,AN7701,AN6564,
GO:0005622	intracellular	4.13831e-17	1.31322e-15	nonTerminalNode	466	1883	105	1044	AN5148,AN8118,AN0205,AN9109,AN8860,AN8851,AN10313,AN6510,AN2980,AN10879,AN8702,AN5991,AN2243,AN1859,AN4615,AN1743,AN8073,AN10340,AN1297,AN6118,AN6033,AN0776,AN6248,AN8865,AN10983,AN0316,AN2964,AN0559,AN4525,AN2432,AN6523,AN1709,AN2742,AN2526,AN7609,AN3026,AN3437,AN2147,AN4963,AN5221,AN6526,AN6006,AN9298,AN9400,AN2094,AN4555,AN8710,AN8795,AN5122,AN8213,AN6252,AN1984,AN1466,AN4495,AN6843,AN3894,AN0…
GO:0000315	organellar large ribosomal subunit	2.4264e-15	5.24985e-14	nonTerminalNode	20	1	551	2926	AN5741,AN9469,AN8225,AN6302,AN1636,AN1348,AN10922,AN11568,AN3595,AN6146,AN6376,AN3458,AN6842,AN2268,AN6843,AN1770,AN0116,AN1095,AN4652,AN6904,
GO:0043228	non-membrane-bounded organelle	1.09252e-11	1.79325e-10	nonTerminalNode	143	390	428	2537	AN5148,AN6197,AN8851,AN3167,AN0843,AN8698,AN2980,AN8855,AN8225,AN8800,AN0822,AN10955,AN6564,AN1859,AN4434,AN6323,AN7424,AN0776,AN6302,AN7296,AN0316,AN2862,AN4456,AN8170,AN6523,AN1182,AN3806,AN4730,AN4613,AN5014,AN7742,AN8862,AN4412,AN7547,AN2526,AN7609,AN6054,AN3437,AN2147,AN5221,AN4963,AN11104,AN3794,AN10970,AN6842,AN1953,AN4555,AN1367,AN4777,AN1984,AN6843,AN8863,AN8247,AN6904,AN8849,AN0475,AN35…
GO:0005750	mitochondrial respiratory chain complex III	0.000111577	0.00100209	terminalNode	6	1	565	2926	AN8273,AN5597,AN3922,AN0357,AN4388,AN2306,
GO:0044430	cytoskeletal part	0.000150537	0.00130223	nonTerminalNode	34	79	537	2848	AN4513,AN5521,AN6341,AN4182,AN8862,AN7547,AN1333,AN3589,AN8669,AN1462,AN6197,AN6323,AN3437,AN4963,AN5221,AN11104,AN5618,AN8698,AN8751,AN1190,AN0316,AN2862,AN4417,AN1238,AN1953,AN6523,AN0822,AN8182,AN1324,AN4664,AN5022,AN1182,AN1475,AN0118,
GO:0005758	mitochondrial intermembrane space	6.74526e-05	0.000629557	terminalNode	13	13	558	2914	AN4863,AN0429,AN3853,AN11136,AN2103,AN10983,AN10622,AN5122,AN10178,AN5816,AN0309,AN10879,AN6306,
GO:0031307	integral to mitochondrial outer membrane	0.00414719	0.0246758	terminalNode	5	3	566	2924	AN3927,AN0559,AN4402,AN7687,AN1105,
GO:0005741	mitochondrial outer membrane	0.00899605	0.0470563	nonTerminalNode	15	34	556	2893	AN9528,AN6867,AN6510,AN6897,AN1165,AN10249,AN1105,AN4553,AN0559,AN6366,AN7687,AN7146,AN3927,AN4402,AN10396,
GO:0044444	cytoplasmic part	5.40443e-22	3.67501e-20	nonTerminalNode	323	1021	248	1906	AN5148,AN8118,AN4388,AN10313,AN10610,AN3131,AN7741,AN1059,AN6510,AN2980,AN10879,AN4553,AN8225,AN0822,AN5991,AN2243,AN6933,AN4615,AN1743,AN6708,AN10340,AN1297,AN6118,AN6033,AN0258,AN0776,AN6248,AN10983,AN1775,AN2964,AN3583,AN0559,AN4525,AN2432,AN7687,AN1709,AN1182,AN3758,AN10395,AN4613,AN8862,AN6867,AN7547,AN2526,AN7609,AN3026,AN3437,AN4963,AN5221,AN11104,AN6526,AN4043,AN6346,AN9298,AN10067,AN9400…
GO:0031090	organelle membrane	9.47675e-12	1.67072e-10	nonTerminalNode	105	245	466	2682	AN4753,AN3728,AN4235,AN1334,AN6287,AN2916,AN8118,AN4388,AN0943,AN8864,AN7029,AN8766,AN4842,AN6348,AN10313,AN7301,AN2124,AN10610,AN3131,AN8229,AN2052,AN7741,AN6510,AN0896,AN0411,AN1455,AN1892,AN4553,AN5693,AN2332,AN5816,AN3843,AN3080,AN10249,AN1105,AN1297,AN4307,AN3927,AN2119,AN6033,AN9406,AN6248,AN3738,AN10983,AN4569,AN1775,AN0559,AN4525,AN7687,AN4708,AN10639,AN7469,AN4463,AN7721,AN11226,AN1230,A…
GO:0005643	nuclear pore	2.06237e-05	0.00020887	terminalNode	14	13	557	2914	AN10112,AN2431,AN4417,AN1238,AN4053,AN6738,AN3042,AN0906,AN2120,AN1190,AN1064,AN4499,AN3454,AN9109,
GO:0044425	membrane part	4.14117e-07	4.8078e-06	nonTerminalNode	92	259	479	2668	AN4753,AN3728,AN1334,AN6287,AN2916,AN8118,AN8279,AN9109,AN4388,AN10112,AN2431,AN0943,AN8766,AN6348,AN7301,AN7603,AN2052,AN7741,AN6510,AN0411,AN6107,AN1455,AN1892,AN5693,AN6738,AN0753,AN2332,AN3843,AN3080,AN1105,AN4053,AN4307,AN3927,AN6033,AN6248,AN2982,AN4951,AN10983,AN1775,AN4525,AN0559,AN1238,AN7687,AN10639,AN0081,AN4463,AN7721,AN2742,AN11226,AN2120,AN1230,AN7016,AN1999,AN6246,AN1177,AN0429,AN8…
GO:0019867	outer membrane	0.00899605	0.0470563	nonTerminalNode	15	34	556	2893	AN9528,AN6867,AN6510,AN6897,AN1165,AN10249,AN1105,AN4553,AN0559,AN6366,AN7687,AN7146,AN3927,AN4402,AN10396,
GO:0005737	cytoplasm	3.35539e-11	5.32389e-10	nonTerminalNode	369	1455	202	1472	AN5148,AN8118,AN0205,AN4388,AN8860,AN10313,AN1996,AN10610,AN3131,AN7741,AN1059,AN6510,AN2980,AN10879,AN8702,AN4553,AN8225,AN0822,AN5991,AN2243,AN1859,AN6933,AN4615,AN1743,AN6708,AN10340,AN1297,AN6118,AN6033,AN0258,AN0776,AN6248,AN10983,AN1775,AN2964,AN3583,AN5008,AN0559,AN4525,AN2432,AN5866,AN7687,AN1709,AN1182,AN3758,AN10395,AN4613,AN8862,AN6867,AN7547,AN2526,AN7609,AN3026,AN3437,AN4963,AN5221,A…
GO:0005840	ribosome	2.21623e-09	3.01407e-08	nonTerminalNode	48	79	523	2848	AN4730,AN9469,AN10315,AN1348,AN7449,AN4613,AN5199,AN4611,AN5014,AN4182,AN0745,AN6843,AN5148,AN0116,AN6297,AN6904,AN4434,AN1636,AN11568,AN3595,AN1770,AN5164,AN1095,AN5203,AN4652,AN0776,AN0465,AN3413,AN5741,AN10614,AN6302,AN10922,AN6376,AN0843,AN3458,AN2268,AN6842,AN2980,AN0142,AN1328,AN3173,AN8225,AN10161,AN8800,AN6146,AN4777,AN7701,AN6564,
GO:0005744	mitochondrial inner membrane presequence translocase complex	0.000384606	0.00301176	nonTerminalNode	6	2	565	2925	AN1892,AN1281,AN6348,AN5693,AN6248,AN10067,
GO:0005834	heterotrimeric G-protein complex	0.00433048	0.0254483	terminalNode	3	0	568	2927	AN2742,AN0651,AN0081,
GO:0043232	intracellular non-membrane-bounded organelle	1.09252e-11	1.79325e-10	nonTerminalNode	143	390	428	2537	AN5148,AN6197,AN8851,AN3167,AN0843,AN8698,AN2980,AN8855,AN8225,AN8800,AN0822,AN10955,AN6564,AN1859,AN4434,AN6323,AN7424,AN0776,AN6302,AN7296,AN0316,AN2862,AN4456,AN8170,AN6523,AN1182,AN3806,AN4730,AN4613,AN5014,AN7742,AN8862,AN4412,AN7547,AN2526,AN7609,AN6054,AN3437,AN2147,AN5221,AN4963,AN11104,AN3794,AN10970,AN6842,AN1953,AN4555,AN1367,AN4777,AN1984,AN6843,AN8863,AN8247,AN6904,AN8849,AN0475,AN35…
GO:0005875	microtubule associated complex	0.000576703	0.00442759	nonTerminalNode	8	6	563	2921	AN6323,AN4664,AN3589,AN5022,AN1333,AN1953,AN8669,AN0118,
GO:0045275	respiratory chain complex III	0.000111577	0.00100209	nonTerminalNode	6	1	565	2926	AN8273,AN5597,AN3922,AN0357,AN4388,AN2306,
GO:0015934	large ribosomal subunit	3.32093e-10	4.93988e-09	nonTerminalNode	23	14	548	2913	AN0776,AN5741,AN9469,AN6302,AN1348,AN10922,AN5014,AN6376,AN3458,AN6842,AN2268,AN2980,AN6843,AN0116,AN6904,AN8225,AN1636,AN11568,AN3595,AN6146,AN1770,AN1095,AN4652,
GO:0030117	membrane coat	0.0073014	0.0394939	nonTerminalNode	9	14	562	2913	AN1177,AN4463,AN7741,AN3026,AN8795,AN0411,AN3080,AN6033,AN0922,
GO:0000314	organellar small ribosomal subunit	9.13976e-08	1.14488e-06	nonTerminalNode	12	3	559	2924	AN3173,AN4434,AN5148,AN10161,AN0142,AN7701,AN5164,AN7449,AN4613,AN4611,AN6564,AN5203,
GO:0034388	Pwp2p-containing subcomplex of 90S preribosome	0.00306207	0.0199664	terminalNode	4	1	567	2926	AN8183,AN0305,AN7458,AN4460,
GO:0031966	mitochondrial membrane	5.00179e-16	1.48803e-14	nonTerminalNode	66	86	505	2841	AN4753,AN1230,AN6287,AN1999,AN6867,AN2916,AN6246,AN8118,AN6297,AN4388,AN0943,AN1915,AN7029,AN0429,AN8059,AN8766,AN4842,AN0686,AN6348,AN5588,AN0889,AN3131,AN8229,AN2052,AN6510,AN0896,AN0357,AN10067,AN3922,AN1892,AN4553,AN5693,AN6593,AN7752,AN2332,AN5816,AN10396,AN4757,AN3843,AN10249,AN1105,AN6366,AN2185,AN4307,AN3927,AN9528,AN6248,AN11303,AN1281,AN4064,AN3738,AN10983,AN4569,AN6897,AN1165,AN2306,AN…
GO:0005815	microtubule organizing center	0.00370908	0.0232305	nonTerminalNode	15	30	556	2897	AN5521,AN4182,AN8751,AN1190,AN2862,AN4417,AN1238,AN0822,AN6197,AN1324,AN3437,AN5221,AN1182,AN1475,AN5618,
GO:0015630	microtubule cytoskeleton	1.24655e-05	0.000131857	nonTerminalNode	25	40	546	2887	AN4513,AN5521,AN4182,AN7547,AN1333,AN3589,AN8669,AN6197,AN6323,AN3437,AN5221,AN5618,AN8751,AN1190,AN2862,AN4417,AN1238,AN1953,AN0822,AN1324,AN4664,AN5022,AN1182,AN1475,AN0118,
GO:0043229	intracellular organelle	2.57426e-20	1.11395e-18	nonTerminalNode	419	1549	152	1378	AN5148,AN8118,AN0205,AN9109,AN4388,AN8860,AN8851,AN10313,AN10610,AN3131,AN7741,AN1059,AN6510,AN2980,AN10879,AN8702,AN4553,AN8225,AN0822,AN5991,AN10955,AN1859,AN6933,AN8857,AN4615,AN1743,AN6708,AN10340,AN1297,AN6118,AN6033,AN0258,AN0776,AN6248,AN8865,AN10983,AN1775,AN0316,AN2964,AN3583,AN5008,AN0559,AN4525,AN2432,AN7687,AN6523,AN1709,AN1182,AN3758,AN10395,AN4613,AN6867,AN8862,AN7547,AN2526,AN7609,…
GO:0046930	pore complex	2.06237e-05	0.00020887	nonTerminalNode	14	13	557	2914	AN10112,AN2431,AN4417,AN1238,AN4053,AN6738,AN3042,AN0906,AN2120,AN1190,AN1064,AN4499,AN3454,AN9109,
GO:0030686	90S preribosome	1.35587e-06	1.53665e-05	nonTerminalNode	27	39	544	2888	AN6334,AN5960,AN0745,AN10352,AN7458,AN8870,AN6171,AN0944,AN2147,AN8851,AN3167,AN3794,AN0247,AN0465,AN4460,AN0843,AN0305,AN6200,AN6561,AN5875,AN4916,AN1949,AN4456,AN0133,AN8183,AN1367,AN10618,
GO:0070469	respiratory chain	9.64836e-06	0.000104378	nonTerminalNode	11	6	560	2921	AN4525,AN0357,AN2332,AN2916,AN6246,AN2306,AN8118,AN8273,AN5597,AN3922,AN4388,
GO:0005881	cytoplasmic microtubule	0.000994812	0.00728509	terminalNode	6	3	565	2924	AN4513,AN5521,AN2862,AN7547,AN1182,AN4182,
GO:0019866	organelle inner membrane	1.61378e-15	3.84079e-14	nonTerminalNode	52	54	519	2873	AN4753,AN4757,AN1230,AN6287,AN1999,AN3843,AN2916,AN6246,AN8118,AN6297,AN4388,AN0943,AN1915,AN2185,AN4307,AN7029,AN0429,AN8059,AN4842,AN0686,AN6348,AN5588,AN9406,AN6248,AN0889,AN3131,AN11303,AN1281,AN8229,AN2052,AN4064,AN3738,AN10983,AN0896,AN4569,AN6897,AN0357,AN10067,AN2306,AN8273,AN5597,AN3922,AN4525,AN1892,AN3920,AN5693,AN4708,AN6593,AN7469,AN7752,AN2332,AN5816,
GO:0016020	membrane	5.898e-09	7.79847e-08	nonTerminalNode	149	459	422	2468	AN4753,AN3728,AN4235,AN1334,AN2916,AN8118,AN8279,AN9109,AN4388,AN0943,AN8864,AN10313,AN10610,AN3131,AN8229,AN7741,AN6510,AN0411,AN6107,AN4416,AN4553,AN0753,AN10077,AN3080,AN4053,AN1297,AN6118,AN4307,AN0229,AN6033,AN3799,AN6248,AN2982,AN10983,AN4569,AN1775,AN10413,AN4525,AN0559,AN7687,AN0081,AN4463,AN2742,AN2120,AN1230,AN8862,AN6867,AN6246,AN0660,AN3026,AN0686,AN0357,AN10067,AN8710,AN8795,AN10396,…
GO:0005874	microtubule	0.00575909	0.033028	nonTerminalNode	7	8	564	2919	AN4513,AN5521,AN2862,AN7547,AN1182,AN4182,AN1475,
GO:0005740	mitochondrial envelope	1.73183e-18	6.34116e-17	nonTerminalNode	77	101	494	2826	AN4753,AN4863,AN1230,AN6287,AN1999,AN6867,AN10622,AN2916,AN6246,AN8118,AN6297,AN0870,AN4388,AN0943,AN1915,AN7029,AN0429,AN8059,AN8766,AN4842,AN0686,AN10178,AN6348,AN5588,AN0889,AN3131,AN8229,AN2052,AN2103,AN6510,AN0896,AN0357,AN10067,AN10879,AN3922,AN1892,AN4553,AN5693,AN6593,AN7752,AN5122,AN2332,AN10396,AN5816,AN4757,AN3843,AN10249,AN0309,AN1105,AN6366,AN2185,AN4307,AN11136,AN3927,AN9528,AN6248,…
GO:0012505	endomembrane system	0.000162156	0.00135414	nonTerminalNode	46	123	525	2804	AN3728,AN4463,AN7721,AN11226,AN2120,AN7016,AN9109,AN10112,AN2431,AN1177,AN3026,AN10439,AN4683,AN10313,AN7301,AN4328,AN7741,AN1069,AN0411,AN1190,AN4499,AN1455,AN6738,AN0753,AN8710,AN8795,AN1064,AN0922,AN5195,AN3042,AN3080,AN4053,AN1297,AN6033,AN9406,AN9528,AN4951,AN1775,AN3910,AN1949,AN4417,AN1238,AN4589,AN0906,AN10639,AN3454,
GO:0044424	intracellular part	2.49354e-17	8.47802e-16	nonTerminalNode	466	1879	105	1048	AN5148,AN8118,AN0205,AN9109,AN8860,AN8851,AN10313,AN6510,AN2980,AN10879,AN8702,AN5991,AN2243,AN1859,AN4615,AN1743,AN8073,AN10340,AN1297,AN6118,AN6033,AN0776,AN6248,AN8865,AN10983,AN0316,AN2964,AN0559,AN4525,AN2432,AN6523,AN1709,AN2742,AN2526,AN7609,AN3026,AN3437,AN2147,AN4963,AN5221,AN6526,AN6006,AN9298,AN9400,AN2094,AN4555,AN8710,AN8795,AN5122,AN8213,AN6252,AN1984,AN1466,AN4495,AN6843,AN3894,AN0…
GO:0044446	intracellular organelle part	8.11684e-25	9.65904e-23	nonTerminalNode	295	850	276	2077	AN5148,AN8118,AN9109,AN4388,AN8851,AN10313,AN10610,AN3131,AN7741,AN6510,AN2980,AN10879,AN4553,AN8225,AN0822,AN10955,AN1859,AN8857,AN1743,AN6708,AN1297,AN6033,AN0776,AN6248,AN10983,AN1775,AN0316,AN2964,AN3583,AN0559,AN4525,AN2432,AN7687,AN6523,AN1182,AN4613,AN6867,AN8862,AN7547,AN2526,AN7609,AN3026,AN3437,AN2147,AN5221,AN4963,AN11104,AN10067,AN4555,AN1367,AN8710,AN8795,AN5122,AN4777,AN6252,AN1984,…
GO:0044422	organelle part	8.11684e-25	9.65904e-23	nonTerminalNode	295	850	276	2077	AN5148,AN8118,AN9109,AN4388,AN8851,AN10313,AN10610,AN3131,AN7741,AN6510,AN2980,AN10879,AN4553,AN8225,AN0822,AN10955,AN1859,AN8857,AN1743,AN6708,AN1297,AN6033,AN0776,AN6248,AN10983,AN1775,AN0316,AN2964,AN3583,AN0559,AN4525,AN2432,AN7687,AN6523,AN1182,AN4613,AN6867,AN8862,AN7547,AN2526,AN7609,AN3026,AN3437,AN2147,AN5221,AN4963,AN11104,AN10067,AN4555,AN1367,AN8710,AN8795,AN5122,AN4777,AN6252,AN1984,…
GO:0000313	organellar ribosome	2.85027e-23	2.26122e-21	nonTerminalNode	34	4	537	2923	AN5741,AN9469,AN10315,AN6302,AN1348,AN10922,AN7449,AN4613,AN4611,AN6376,AN3458,AN6842,AN2268,AN6843,AN5148,AN0142,AN0116,AN6297,AN6904,AN3173,AN4434,AN10161,AN8225,AN1636,AN11568,AN3595,AN6146,AN1770,AN7701,AN5164,AN6564,AN1095,AN4652,AN5203,
GO:0005635	nuclear envelope	0.000927531	0.00689851	nonTerminalNode	18	34	553	2893	AN9406,AN3042,AN2120,AN1190,AN4499,AN3910,AN9109,AN1949,AN2431,AN10112,AN4417,AN4053,AN1238,AN6738,AN0906,AN1064,AN4683,AN3454,
GO:0043233	organelle lumen	1.93684e-07	2.30484e-06	nonTerminalNode	119	362	452	2565	AN10315,AN8837,AN5148,AN7015,AN0116,AN6171,AN3034,AN8755,AN2431,AN4723,AN1636,AN4065,AN8851,AN5164,AN3167,AN5741,AN4460,AN8855,AN10237,AN8225,AN8707,AN6146,AN10955,AN6564,AN1859,AN5521,AN6334,AN9469,AN1348,AN4611,AN0745,AN1743,AN6708,AN6698,AN1986,AN4434,AN11568,AN10055,AN1095,AN7424,AN6248,AN6302,AN7296,AN2268,AN0747,AN2964,AN1949,AN2432,AN4456,AN1494,AN3806,AN6895,AN8787,AN7449,AN4613,AN10173,A…
GO:0043234	protein complex	0.000124608	0.00109839	nonTerminalNode	149	559	422	2368	AN3728,AN1334,AN2916,AN8118,AN9109,AN4388,AN0943,AN4908,AN7741,AN8698,AN6510,AN0411,AN8702,AN2243,AN1859,AN6708,AN3080,AN1752,AN4053,AN11136,AN6323,AN6033,AN6248,AN8865,AN1775,AN0316,AN2862,AN2964,AN4564,AN0559,AN4525,AN1494,AN7687,AN6523,AN0081,AN1182,AN3806,AN4463,AN2742,AN2120,AN8862,AN4412,AN7547,AN1003,AN7609,AN3026,AN5221,AN3794,AN10970,AN0357,AN10067,AN10441,AN3224,AN9400,AN1953,AN4555,AN1…
GO:0031224	intrinsic to membrane	0.0065977	0.037387	nonTerminalNode	39	124	532	2803	AN4753,AN1334,AN11226,AN2120,AN1230,AN9109,AN10112,AN2431,AN10439,AN8766,AN4428,AN4131,AN4328,AN7603,AN2052,AN1190,AN4499,AN6107,AN6738,AN6593,AN1064,AN3042,AN5011,AN1105,AN4053,AN4307,AN3927,AN9528,AN2982,AN1775,AN1721,AN0559,AN4417,AN1238,AN7687,AN0906,AN10639,AN4402,AN3454,
GO:0032592	integral to mitochondrial membrane	0.000153204	0.00130223	nonTerminalNode	9	6	562	2921	AN3927,AN0559,AN4402,AN8766,AN7687,AN4307,AN6593,AN1230,AN1105,
GO:0005762	mitochondrial large ribosomal subunit	2.4264e-15	5.24985e-14	terminalNode	20	1	551	2926	AN5741,AN9469,AN8225,AN6302,AN1636,AN1348,AN10922,AN11568,AN3595,AN6146,AN6376,AN3458,AN6842,AN2268,AN6843,AN1770,AN0116,AN1095,AN4652,AN6904,
GO:0044455	mitochondrial membrane part	6.09081e-11	9.35234e-10	nonTerminalNode	36	38	535	2889	AN1230,AN6287,AN3843,AN2916,AN6246,AN8118,AN4388,AN1105,AN0943,AN4307,AN0429,AN8059,AN3927,AN8766,AN6348,AN5588,AN9528,AN6248,AN11303,AN1281,AN10983,AN6510,AN0357,AN10067,AN2306,AN8273,AN5597,AN3922,AN0559,AN4525,AN1892,AN5693,AN7687,AN6593,AN4402,AN2332,
GO:0031967	organelle envelope	3.53776e-21	1.87108e-19	nonTerminalNode	95	134	476	2793	AN4753,AN4863,AN2120,AN1230,AN6287,AN1999,AN6867,AN10622,AN2916,AN6246,AN8118,AN9109,AN6297,AN0870,AN4388,AN10112,AN2431,AN0943,AN1915,AN7029,AN0429,AN8059,AN4683,AN8766,AN4842,AN0686,AN10178,AN6348,AN5588,AN0889,AN3131,AN8229,AN2052,AN6510,AN2103,AN0896,AN1190,AN0357,AN4499,AN10067,AN10879,AN3922,AN1892,AN4553,AN5693,AN6738,AN6593,AN7752,AN5122,AN1064,AN2332,AN10396,AN5816,AN3042,AN4757,AN3843,A…
GO:0044429	mitochondrial part	8.44991e-38	4.02216e-35	nonTerminalNode	131	142	440	2785	AN4753,AN10315,AN4863,AN6287,AN8837,AN10622,AN5148,AN2916,AN8118,AN0116,AN0870,AN4388,AN3034,AN8755,AN0943,AN4723,AN1636,AN7029,AN8766,AN4842,AN5164,AN10178,AN6348,AN5741,AN3131,AN8229,AN2052,AN6510,AN0896,AN10879,AN1892,AN4553,AN10237,AN5693,AN8225,AN8707,AN6146,AN2332,AN5816,AN6564,AN9469,AN1348,AN4611,AN1743,AN3843,AN6708,AN10249,AN0309,AN1986,AN1105,AN4434,AN4307,AN11568,AN11136,AN3927,AN1095…
GO:0005876	spindle microtubule	0.00214544	0.0148004	terminalNode	6	4	565	2923	AN4513,AN5521,AN7547,AN1182,AN4182,AN1475,
GO:0001405	presequence translocase-associated import motor	0.00306207	0.0199664	terminalNode	4	1	567	2926	AN1281,AN5693,AN6248,AN10067,
