# Supplementary material for: Protein Kinase C Overexpression Suppresses Calcineurin-Associated Defects in Aspergillus nidulans and Is Involved in Mitochondrial Function
Source: PLoS One. 2014 Aug 25;9(8):e104792. doi: 10.1371/journal.pone.0104792 (PMC4143261; doi:10.1371/journal.pone.0104792)
Supplement: Table S3 — FetGOat analysis for genes with increased mRNA accumulation in A. nidulans alcA::pkcA ΔcnaA (similar to the wild-type strain) when compared to the ΔcnaA strain. (XLSX) [file pone.0104792.s003.xlsx]

## Sheet: Plan1
Table S3 - FetGOat analysis for genes with increased mRNA accumulation in A. nidulans alcA::pkcA ΔcnaA (similar to the wild-type strain) when compared to the ΔcnaA strain
GO term	description	p-value	FDR	node type	sP	rP	sN	rN	genes enriched
GO:0008017	microtubule binding	0.000227725	0.0166467	terminalNode	7	3	564	2924	AN6197,AN5521,AN6323,AN5221,AN6341,AN1475,AN0118,
GO:0022892	substrate-specific transporter activity	0.000418108	0.0277852	nonTerminalNode	61	189	510	2738	AN7721,AN8785,AN0346,AN2120,AN8647,AN6287,AN11138,AN8791,AN8118,AN8279,AN8990,AN0870,AN4388,AN1624,AN8864,AN0429,AN8842,AN0660,AN8059,AN5917,AN10905,AN1061,AN6348,AN4428,AN6006,AN4250,AN4328,AN9298,AN8229,AN2052,AN6510,AN0357,AN6107,AN3922,AN8848,AN1892,AN5226,AN5968,AN1105,AN3012,AN6118,AN11136,AN2119,AN3799,AN2982,AN4951,AN0747,AN5347,AN2306,AN8273,AN5597,AN3461,AN0559,AN4525,AN5132,AN7687,AN45…
GO:0008565	protein transporter activity	2.60221e-07	6.34071e-05	nonTerminalNode	18	14	553	2913	AN6006,AN7721,AN8229,AN4951,AN2120,AN6510,AN1105,AN3012,AN0559,AN1892,AN7687,AN4589,AN0429,AN11136,AN0906,AN8059,AN6348,AN6306,
GO:0003735	structural constituent of ribosome	1.561e-14	5.70546e-12	terminalNode	39	30	532	2897	AN9469,AN1348,AN7449,AN4613,AN4611,AN5014,AN6843,AN5148,AN0116,AN6904,AN4434,AN1636,AN11568,AN3595,AN1770,AN5164,AN1095,AN5203,AN4652,AN0776,AN0465,AN3413,AN5741,AN6302,AN10922,AN6376,AN0843,AN3458,AN6842,AN2268,AN2980,AN0142,AN3173,AN10161,AN8225,AN6146,AN4777,AN7701,AN6564,
GO:0005198	structural molecule activity	7.12376e-15	5.20747e-12	nonTerminalNode	52	57	519	2870	AN5521,AN9469,AN1348,AN7449,AN4613,AN4611,AN5014,AN7016,AN6843,AN5148,AN0116,AN6904,AN0943,AN4434,AN4053,AN1636,AN11568,AN3595,AN1770,AN5164,AN5221,AN1095,AN5618,AN4652,AN5203,AN0776,AN0465,AN3413,AN5741,AN6302,AN10922,AN11303,AN8698,AN6376,AN0843,AN3458,AN2268,AN6842,AN2980,AN0142,AN0316,AN2862,AN2964,AN3173,AN10161,AN8225,AN4589,AN6146,AN4777,AN7701,AN1182,AN6564,
GO:0008320	protein transmembrane transporter activity	1.07397e-05	0.00130846	nonTerminalNode	9	3	562	2924	AN6510,AN1892,AN0559,AN7721,AN7687,AN4589,AN6348,AN8059,AN1105,
GO:0022884	macromolecule transmembrane transporter activity	1.07397e-05	0.00130846	nonTerminalNode	9	3	562	2924	AN6510,AN1892,AN0559,AN7721,AN7687,AN4589,AN6348,AN8059,AN1105,
GO:0008121	ubiquinol-cytochrome-c reductase activity	2.05679e-05	0.00187939	terminalNode	7	1	564	2926	AN8273,AN5597,AN3922,AN0357,AN4388,AN0747,AN2306,
GO:0016681	oxidoreductase activity, acting on diphenols and related substances as donors, cytochrome as acceptor	2.05679e-05	0.00187939	nonTerminalNode	7	1	564	2926	AN8273,AN5597,AN3922,AN0357,AN4388,AN0747,AN2306,
GO:0015266	protein channel activity	0.000227725	0.0166467	terminalNode	7	3	564	2924	AN6510,AN1892,AN0559,AN7687,AN6348,AN8059,AN1105,
