# Supplementary material for: Protein Kinase C Overexpression Suppresses Calcineurin-Associated Defects in Aspergillus nidulans and Is Involved in Mitochondrial Function
Source: PLoS One. 2014 Aug 25;9(8):e104792. doi: 10.1371/journal.pone.0104792 (PMC4143261; doi:10.1371/journal.pone.0104792)
Supplement: Table S4 — FetGOat analysis for genes with increased mRNA accumulation in A. nidulans ΔcnaA when compared to the alcA::pkcA ΔcnaA strain. (XLSX) [file pone.0104792.s004.xlsx]

## Sheet: Plan1
Table S4 - FetGOat analysis for genes with increased mRNA accumulation in A. nidulans ΔcnaA when compared to the alcA::pkcA ΔcnaA strain
GO term	description	p-value	FDR	node type	sP	rP	sN	rN	genes enriched
GO:0000502	proteasome complex	0.000145634	0.0214699	nonTerminalNode	10	31	208	3249	AN2212,AN2213,AN2917,AN5747,AN10020,AN4449,AN2085,AN3756,AN2761,AN4236,
GO:0008540	proteasome regulatory particle, base subcomplex	0.000174913	0.0214699	terminalNode	5	5	213	3275	AN5747,AN10020,AN2213,AN2917,AN4236,
